# Supplementary material for: Rationally reduced libraries for combinatorial pathway optimization minimizing experimental effort
Source: Nat Commun. 2016 Mar 31;7:11163. doi: 10.1038/ncomms11163 (PMC4821882; doi:10.1038/ncomms11163)
Supplement: Supplementary Software — Sequence-numerical value pair lists of fully degenerate sequences are used as input to calculate smart libraries with a desired distribution encoded by a reduced degenerate sequence. Source code files (C++) for the RedLibs algorithm v1.0.0 including file description are provided. A frequently updated version can be found under the link provided in the Methods section [file ncomms11163-s2.zip]

Archive with 26 entries (21 files):
- LICENSE
- logfile.cpp
- __MACOSX/
- __MACOSX/._logfile.cpp
- rawdata.h
- __MACOSX/._rawdata.h
- logfile.h
- __MACOSX/._logfile.h
- conslib/
- conslib/conslib.cpp
- __MACOSX/conslib/
- __MACOSX/conslib/._conslib.cpp
- generate_list.h
- __MACOSX/._generate_list.h
- rawdata.cpp
- __MACOSX/._rawdata.cpp
- Logo/
- Logo/RedLibs_logo.svg
- __MACOSX/Logo/
- __MACOSX/Logo/._RedLibs_logo.svg
- Logo/RedLibs_logo.png
- RedLibs_graphs.R
- generate_list.cpp
- __MACOSX/._generate_list.cpp
- README.md
- __MACOSX/._README.md
