# Supplementary material for: Rationally reduced libraries for combinatorial pathway optimization minimizing experimental effort
Source: Nat Commun. 2016 Mar 31;7:11163. doi: 10.1038/ncomms11163 (PMC4821882; doi:10.1038/ncomms11163)
Supplement: Supplementary Software — Sequence-numerical value pair lists of fully degenerate sequences are used as input to calculate smart libraries with a desired distribution encoded by a reduced degenerate sequence. Source code files (C++) for the RedLibs algorithm v1.0.0 including file description are provided. A frequently updated version can be found under the link provided in the Methods section [file ncomms11163-s2.zip › conslib/conslib.cpp]

//
//  conslib.cpp
//  RedLibs Database Generator
//
//  Updated on 07/10/2015
//
//  This software is free software, licensed under the GNU GPL license v3.0.
//  Copyright (c) ETH Zurich, D-BSSE, BPL, Daniel Gerngross 2015. All rights reserved.
//  See http://www.bsse.ethz.ch/bpl/software/redlibs for updates, documentation, questions, and answers.
//  Please cite M. Jeschek, D. Gerngross, S. Panke, Nature Communications, 2016
//
#include <iostream>
#include <string>
#include <cmath>
#include <iomanip>
#include <fstream>

using namespace std;

/////////////////////////////
//	Function Declarations  //
/////////////////////////////

int multprod(long int n, int l);
char convcons(long int n, int l, int j);


////////////////////
//	Main Program  //
////////////////////

int main (){
    // Generate Files with size and sequence of all possible consensus combinations up to 8 bases
    int buffer = 10000;
    int mult[buffer];
    char libfile[100];
    char progress[100];
    
    
	for (int l=1; l <= 8; l++) {
        long int maxn = 15;
        for (int i = 1; i < l; i++) maxn = maxn*15;
        double count = 0;
        
        int k = 0;
        char seq[l][buffer];
        for (long int n = 0; n < maxn; n++){            
            mult[k] = multprod(n, l);
            for (int j = 0; j < l; j++){
                seq[j][k] = convcons(n,l,j);
            }
            k++;
            
            if(k % buffer == 0 || n == maxn-1){
                for (int h = 0; h < k; h++){
                    sprintf(libfile, "conslib/conslib-%d-%d.txt", l, mult[h]);
                    ofstream outputFile;
                    outputFile.open(libfile, std::ios::app);
                    outputFile << mult[h];
                    outputFile << "\t";
                    for (int j=0; j < l; j++){
                        outputFile << seq[j][h];
                        outputFile << "\t";
                    }
                    outputFile << "\n";
                    outputFile.close();
                    sprintf(progress, "conslib/_progress%d.txt", l);
                    ofstream outputProgress(progress);
                    outputProgress << n+1;
                    outputProgress << " of ";
                    outputProgress << maxn;
                    outputProgress << " iterations done\n\n";
                    double prog = count/(double)maxn;
                    outputProgress << prog*100;
                    outputProgress << " % done";
                    outputProgress << endl;
                    outputProgress.close();
                }
                k = 0;
                char seq[l][buffer];
                int mult[buffer];
            }
        count++;
        }
    }
	return 0;
}

int multprod(long int n, int l) {
	int radix = 15;
	int digit[] = {1,1,1,1,2,2,2,2,2,2,3,3,3,3,4};
	int rv[15];
	long int t = n;
	int r;
	int prod = 1;
	if(n == 0) return prod;
	else {
        for(int i = 0; i < l; i++){
			r = t % radix;
			rv[i] = digit[r];
			t     = (t-r)/radix;
			prod  = prod*rv[i];
        }
		return prod;
	}     
}


char convcons(long int n, int l, int j) {
	char rv[l];
	if(n==0) {
		for(int k=0;k<l;k++) rv[k]='A';
		return rv[j];
	} else {
	char digit[] = {'A','C','G','T','Y','R','W','S','K','M','B','D','H','V','N'};
	int radix = 15;
	long int t = n;
	int r;
	for(int i = 0; i < l; i++){
	r = t % radix;
	rv[i] = digit[r];
	t     = (t-r)/radix;
	}
	return rv[j];
	}
}
