# Supplementary material for: Rationally reduced libraries for combinatorial pathway optimization minimizing experimental effort
Source: Nat Commun. 2016 Mar 31;7:11163. doi: 10.1038/ncomms11163 (PMC4821882; doi:10.1038/ncomms11163)
Supplement: Supplementary Software — Sequence-numerical value pair lists of fully degenerate sequences are used as input to calculate smart libraries with a desired distribution encoded by a reduced degenerate sequence. Source code files (C++) for the RedLibs algorithm v1.0.0 including file description are provided. A frequently updated version can be found under the link provided in the Methods section [file ncomms11163-s2.zip › README.md]

# RedLibs
RedLibs is an algorithm that allows for the rational design of smart combinatorial libraries for pathway optimization thereby minimizing the use of experimental resources.

This software is free software, licensed under the GNU GPL license v3.0.
Copyright (c) ETH Zurich, D-BSSE, BPL, Daniel Gerngross 2016. All rights reserved.
See http://www.bsse.ethz.ch/bpl/software/redlibs for updates, documentation, questions, and answers.
Please cite M. Jeschek, D. Gerngross, S. Panke, Nature Communications, 2016

The source code provided here is written in C++ using Open MPI v1.4.5 for parallel computing. The files main.cpp, logfile.cpp, rawdata.cpp, and generate_list.cpp constitute together with their header files (.h) the program RedLibs. To generate a executable version, compile them together, e.g. "mpicxx -o ../RedLibsMPI.o -Wall main.cpp logfile.cpp rawdata.cpp generate_list.cpp -lstdc++".

The file "conslib.cpp" in folder "conslib" provides the code to generate the sequence database needed to run RedLibs. After generating the database, the filepath needs to be specified in the files "generate_list.cpp" after line 62 and "rawdata.cpp" after line 345.

The file "RedLibs_graphs.R" provides a R-script to graphically evaluate the output of RedLibs.
